# Supplementary material for: Dynamic transcriptome analysis of osteal macrophages identifies a distinct subset with senescence features in experimental osteoporosis
Source: JCI Insight. 2024 Dec 6;9(23):e182418. doi: 10.1172/jci.insight.182418 (PMC11623942; doi:10.1172/jci.insight.182418)
Supplement: Supporting data values [file jciinsight-9-182418-s023.xlsx]

## Sheet: fig4D
Sham	OVX
1.34496	12.208
1.50376	13.6341
2.83777	10.1294
1.1	7.27364

## Sheet: fig4E
Sham	OVX	Sham	OVX	Sham	OVX	Sham	OVX	Sham	OVX
b-gal	b-gal	pP53	pP53	pP21	pP21	il1b	il1b	cd52	cd52
1.69685	6.16034	0.636199	2.29815	0.683973	0.956905	0.888457	1.90942	0.307776	1.33784
1.83534	6.43137	1.25135	2.36646	0.367072	1.15298	0.546997	3.85584	0.373804	1.05075
1.18579	3.25613	0.859039	2.53067	0.374526	1.03553	0.562641	2.44613	0.216421	0.892718

## Sheet: fig4G
Mock	H2O2	H2O2+E2
1.20208	1.63477	0.345888
1.46921	2.08554	0.72161
0.87395	2.1573	0.461023

## Sheet: fig4H
Mock	H2O2	H2O2+E2	Mock	H2O2	H2O2+E2	Mock	H2O2	H2O2+E2	Mock	H2O2	H2O2+E2
b-gal	b-gal	b-gal	pP53	pP53	pP53	pP21	pP21	pP21	il1b	il1b	il1b
0.08764	0.336087	0.073524	0.10666	0.336155	0.111321	0.0783204	0.159418	0.0618083	0.036455	0.325472	0.036342
0.083951	0.399805	0.123188	0.116933	0.369529	0.179368	0.0552628	0.254508	0.0585943	0.051655	0.152219	0.029025
0.07883	0.180648	0.158113	0.113451	0.603193	0.165992	0.0913424	0.183694	0.0924765	0.019493	0.190946	0.009496

## Sheet: fig5C
sham pMΦ	OVX pMΦ	sham	control pMΦ	stressed pMΦ
9.298	19.127	7.501	11.88	18.744
7.941	13.017	8.873	10.464	12.358
9.824	17.732	6.619	7.969	16.385
8.147	14.13	16.126	9.317	12.819
9.514	17.473	7.551	12.08	24.757
7.793	13.631	6.007	12.892	13.121

## Sheet: fig5E
sham pMΦ	OVX pMΦ	sham	control pMΦ	stressed pMΦ
0.126	1.13333	0.074333	0.437	2.36567
0.031	0.181	0.622	0.194333	1.232
0.200667	0.445333	0.108667	0.262667	1.264
0.04	0.087667	0.874	0.551333	1.103
0.157333	0.687667	0.109333	1.31567	2.25
0.183667	0.606	0.082333	0.188333	1.15133

## Sheet: fig5F
sham pMΦ	OVX pMΦ	sham	control pMΦ	stressed pMΦ
0.035222	0.29	0.065667	0.141778	0.191444
0.047333	0.185667	0.090667	0.056667	0.466667
0.108111	0.131333	0.069667	0.118444	0.282222
0.123778	0.308556	0.215556	0.086	0.348778
0.084	0.219889	0.055889	0.126222	0.122111
0.0404	0.127	0.037778	0.262333	0.282222

## Sheet: fig6B
Sham	vehicle	GIC968	Ferrostatin-1	Sham	vehicle	GIC968	Ferrostatin-1	Sham	vehicle	GIC968	Ferrostatin-1	Sham	vehicle	GIC968	Ferrostatin-1	Sham	vehicle	GIC968	Ferrostatin-1
BV/TV	BV/TV	BV/TV	BV/TV	BS/TV	BS/TV	BS/TV	BS/TV	vBMD	vBMD	vBMD	vBMD	Tb.N	Tb.N	Tb.N	Tb.N	Tb.Sp	Tb.Sp	Tb.Sp	Tb.Sp
32.8046	10.632	16.341	14.9207	10.8489	5.06689	6.92073	6.86301	180.4	63.9	88.3	81.9	5.42444	2.53344	3.46037	3.43151	123.875	352.753	241.763	247.936
20.9159	13.2284	18.2209	16.4415	8.31473	6.73006	7.84377	7.10524	116	75.7	93.5	92	4.15737	3.36503	3.92188	3.55262	190.226	257.863	208.52	235.202
28.873	9.74577	16.5095	19.6333	10.0927	4.66567	7.45947	6.56954	162.1	55.3	93.4	107.4	5.04634	2.33283	3.72974	3.28477	140.948	386.887	223.851	244.664
23.4655	11.7422	18.0473	17.8012	8.90532	5.98345	6.51785	7.36081	138.6	65.9	98.6	99.9	4.45266	2.99173	3.25892	3.68041	171.885	295.006	251.472	223.342
28.3159	18.7506	23.8132	17.4791	10.412	7.52172	7.03871	7.03383	160.8	112.2	138	97.2	5.20598	3.76086	3.51936	3.51691	137.696	216.039	216.479	234.64
24.2765	16.9805	19.8853	16.5428	9.62931	6.22451	7.44994	6.75164	135.1	88.2	112.1	93.8	4.81465	3.11225	3.72497	3.37582	157.277	266.751	215.075	247.22
20.7845	10.5806	18.1258	15.46	8.63932	4.84448	6.99109	7.31284	119.4	58.2	105.6	86.9	4.31966	2.42224	3.49555	3.65642	183.384	369.16	234.224	231.21

## Sheet: fig6D
Sham	vehicle	GIC968	Ferrostatin-1	Sham	vehicle	GIC968	Ferrostatin-1
N.Oc/B.Pm				Oc.Pm/B.Pm
9.41453	15	8.35422	9.08059	10.6502	16.8077	11.4731	12.798
9.01838	9.82987	6.99505	8.31947	11.2036	11.0019	10.4926	11.5363
9.71129	12.0321	4.70035	9.9728	10.5774	14.795	6.76851	9.92747
5.7725	10.9472	8.59052	8.07175	5.36503	12.8034	10.3404	10.4484
9.45017	10.4	6.46552	9.30954	10.9966	13.0933	7.93822	10.706
7.17397	10.2513	9.95025	8.07469	7.43018	10.2714	12.1269	9.513
9.40819	12.0594	6.63265	8.63558	11.4416	19.9443	8.72449	11.255

## Sheet: fig6E
Sham	Vehicle	GIC968	Sham	Vehicle	GIC968
N.p-P53(+) lining cell/B.Pm			N.p-P21(+) lining cell/B.Pm
2.02703	3.39213	2.03252	1.96721	7.31383	3.40599
1.31752	2.72665	0	3.23834	4.09836	6.82128
0	5.99201	1.35135	1.35501	8.55365	2.02566
0.681663	3.3761	1.34953	2.7027	6.02007	3.98142
1.35962	4.08719	3.33778	2.67738	8.72483	4.01875

[truncated: 17 more sheets: fig6F, fig6H, fig7A, fig7B, fig7C, fig7D, figS2, figS7, figS8, figS9A, figS9B, figS10, figS11A, figS11B, figS11C, figS11D, figS12]
